# Supplementary material for: Spatial metabolomics reveals skeletal myofiber subtypes
Source: Sci Adv. 2023 Feb 3;9(5):eadd0455. doi: 10.1126/sciadv.add0455 (PMC10939097; doi:10.1126/sciadv.add0455)
Supplement: Supplementary file 2 — Tables S1 to S4 [file sciadv.add0455_tables_s1_to_s4.zip]

Archive with 4 entries (4 files):
- sciadv.add0455_table_s1.xlsx
- sciadv.add0455_table_s2.xlsx
- sciadv.add0455_table_s3.xlsx
- sciadv.add0455_table_s4.xlsx
