# Supplementary material for: Spatial metabolomics reveals skeletal myofiber subtypes
Source: Sci Adv. 2023 Feb 3;9(5):eadd0455. doi: 10.1126/sciadv.add0455 (PMC10939097; doi:10.1126/sciadv.add0455)
Supplement: Supplementary file 2 — Tables S1 to S4 [file sciadv.add0455_tables_s1_to_s4.zip › sciadv.add0455_table_s1.xlsx]

## Sheet: Table 1
Table 1. Reproducibility of fingerprint metabolites by MSI
Higher Abundance	m/z	AUCa	ICCb	95% CI	P-valuec
Fast-Twitch	156.078	0.933594	0.94	0.851-0.983	1.84506e-07
Fast-Twitch	156.886	0.854812	0.932	0.830-0.981	2.74594e-06
Fast-Twitch	170.093	0.952557	0.925	0.814-0.979	2.77465e-06
Fast-Twitch	201.938	0.741703	0.929	0.822-0.98	0.0235605
Fast-Twitch	210.089	0.983622	0.93	0.825-0.98	1.34903e-06
Fast-Twitch	230.951	0.862235	0.935	0.837-0.981	0.00846117
Fast-Twitch	241.131	0.89277	0.914	0.787-0.976	6.04027e-06
Fast-Twitch	242.135	0.944092	0.916	0.791-0.976	2.61682e-06
Fast-Twitch	263.114	0.959492	0.908	0.771-0.974	2.59497e-06
Fast-Twitch	265.072	0.959925	0.927	0.819-0.979	3.83201e-07
Fast-Twitch	287.054	0.96648	0.933	0.833-0.981	2.94482e-07
Fast-Twitch	305.027	0.848841	0.807	0.518-0.945	1.74852e-05
Fast-Twitch	336.952	0.818441	0.7	0.252-0.915	8.22323e-05
Fast-Twitch	348.2	0.725459	0.782	0.457-0.938	0.0298629
Fast-Twitch	357.254	0.8207	0.94	0.85-0.983	4.75895e-07
Fast-Twitch	370.854	0.82594	0.912	0.782-0.975	2.80634e-06
Fast-Twitch	377.15	0.832367	0.872	0.68-0.964	3.16008e-05
Fast-Twitch	377.952	0.722369	0.934	0.837-0.981	0.143739
Fast-Twitch	404.923	0.766092	0.903	0.759-0.973	0.000159121
Fast-Twitch	420.918	0.761597	0.898	0.746-0.971	7.37457e-07
Fast-Twitch	424.932	0.759608	0.912	0.781-0.975	0.000756845
Fast-Twitch	425.935	0.709365	0.406	-0.481~0.831	0.472615
Fast-Twitch	431.102	0.831872	0.728	0.322-0.923	7.2818e-06
Fast-Twitch	446.9	0.710523	0.914	0.786-0.976	0.00143609
Fast-Twitch	454.878	0.881616	0.779	0.45-0.937	2.08419e-06
Fast-Twitch	459.883	0.780979	0.906	0.766-0.973	5.43599e-05
Fast-Twitch	469.059	0.832141	0.807	0.519-0.945	6.32845e-05
Fast-Twitch	479.042	0.879504	0.896	0.74-0.97	5.29161e-08
Fast-Twitch	534.306	0.703473	0.823	0.56-0.95	0.0169924
Fast-Twitch	580.937	0.718602	0.908	0.77-0.974	0.00105798
Fast-Twitch	605.908	0.752909	0.376	-0.556-0.823	0.00190564
Fast-Twitch	614.922	0.820083	0.882	0.707-0.967	1.91882e-05
Fast-Twitch	621.885	0.830879	0.443	-0.389-0.842	0.00133878
Fast-Twitch	652.88	0.815613	0.884	0.71-0.967	4.12698e-07
Fast-Twitch	659.841	0.848048	0.562	-0.092-0.876	0.000188604
Fast-Twitch	667.838	0.764629	0.864	0.662-0.962	9.27446e-08
Fast-Twitch	706.557	0.926819	0.964	0.91-0.99	3.33105e-10
Fast-Twitch	707.56	0.84216	0.84	0.6-0.954	2.22725e-06
Fast-Twitch	710.509	0.918707	0.806	0.516-0.945	2.75042e-05
Fast-Twitch	711.456	0.932302	0.902	0.755-0.972	0.000186729
Fast-Twitch	712.458	0.728962	0.917	0.792-0.976	0.0597321
Fast-Twitch	728.541	0.828794	0.909	0.774-0.974	6.06134e-06
Fast-Twitch	730.558	0.769833	0.671	0.181-0.907	0.00558386
Fast-Twitch	731.627	0.965256	0.888	0.722-0.968	1.39653e-07
Fast-Twitch	732.573	0.97639	0.797	0.493-0.942	3.43816e-06
Fast-Twitch	733.577	0.9711	0.835	0.59-0.953	3.8248e-07
Fast-Twitch	737.471	0.932713	0.93	0.827-0.98	0.0309016
Fast-Twitch	738.475	0.872316	0.913	0.784-0.975	0.0140924
Fast-Twitch	739.486	0.857715	0.918	0.794-0.977	0.047296
Fast-Twitch	740.491	0.775934	0.908	0.770-0.974	0.119491
Fast-Twitch	744.513	0.969122	0.89	0.725-0.969	1.81735e-06
Fast-Twitch	745.516	0.959451	0.955	0.887-0.987	7.02867e-11
Fast-Twitch	746.517	0.784605	0.914	0.786-0.976	0.12463
Fast-Twitch	752.543	0.722278	0.867	0.669-0.962	0.0261612
Fast-Twitch	753.608	0.93256	0.922	0.804-0.978	1.0232e-06
Fast-Twitch	754.609	0.919418	0.944	0.859-0.984	4.70262e-09
Fast-Twitch	755.561	0.941405	0.963	0.909-0.99	2.33563e-08
Fast-Twitch	756.573	0.738114	0.129	-1.171~0.753	0.0674224
Fast-Twitch	757.576	0.724097	0.794	0.486-0.941	0.0632159
Fast-Twitch	758.591	0.957343	0.829	0.575-0.952	0.000482723
Fast-Twitch	759.594	0.956841	0.824	0.562-0.95	0.000347609
Fast-Twitch	760.556	0.735994	0.692	0.232-0.913	0.0077854
Fast-Twitch	761.472	0.972787	0.944	0.861-0.984	0.000688396
Fast-Twitch	761.611	0.909721	0.627	0.071-0.894	0.00629619
Fast-Twitch	762.477	0.964555	0.942	0.855-0.984	5.81834e-05
Fast-Twitch	762.615	0.858535	0.564	-0.086-0.876	0.0172855
Fast-Twitch	763.488	0.83537	0.901	0.754-0.972	0.0902491
Fast-Twitch	768.572	0.800185	0.981	0.954-0.995	8.1489e-16
Fast-Twitch	769.535	0.880293	0.833	0.584-0.953	2.49463e-07
Fast-Twitch	770.529	0.921457	0.865	0.663-0.962	4.8559e-09
Fast-Twitch	771.533	0.970554	0.873	0.684-0.964	4.93914e-10
Fast-Twitch	772.546	0.881431	0.703	0.26-0.916	0.0690782
Fast-Twitch	773.55	0.877339	0.65	0.127-0.901	0.0882527
Fast-Twitch	774.55	0.858571	0.796	0.491-0.942	0.0156929
Fast-Twitch	778.56	0.856122	0.956	0.889-0.987	0.000732497
Fast-Twitch	779.565	0.777516	0.916	0.792-0.976	0.000395352
Fast-Twitch	780.576	0.955016	0.763	0.408-0.933	4.21532e-05
Fast-Twitch	781.581	0.955684	0.798	0.497-0.943	0.0001106
Fast-Twitch	782.591	0.985289	0.887	0.718-0.968	2.1469e-09
Fast-Twitch	783.543	0.872122	0.893	0.733-0.97	2.68532e-09
Fast-Twitch	783.911	0.744826	0.904	0.76-0.973	0.000973912
Fast-Twitch	784.553	0.942486	0.811	0.53-0.947	2.46914e-05
Fast-Twitch	790.939	0.91673	0.918	0.796-0.977	8.64177e-05
Fast-Twitch	794.531	0.95441	0.891	0.727-0.969	2.81036e-08
Fast-Twitch	795.536	0.955497	0.918	0.795-0.977	6.86392e-11
Fast-Twitch	796.562	0.969008	0.908	0.77-0.974	2.50702e-08
Fast-Twitch	797.551	0.905665	0.908	0.772-0.974	1.28927e-07
Fast-Twitch	798.561	0.91034	0.837	0.595-0.954	1.29464e-06
Fast-Twitch	799.567	0.926379	0.835	0.588-0.953	1.58789e-06
Fast-Twitch	800.57	0.9425	0.721	0.304-0.921	0.00253546
Fast-Twitch	801.572	0.929048	0.855	0.64-0.959	0.000437254
Fast-Twitch	802.559	0.870321	0.909	0.772-0.974	0.0690014
Fast-Twitch	803.563	0.823572	0.916	0.79-0.976	0.0495247
Fast-Twitch	804.524	0.857346	0.92	0.801-0.977	4.47652e-08
Fast-Twitch	805.579	0.960884	0.916	0.79-0.976	1.47271e-06
Fast-Twitch	808.607	0.745183	0.56	-0.097-0.875	0.247968
Fast-Twitch	809.645	0.775095	0.654	0.138-0.902	0.244848
Fast-Twitch	812.925	0.836718	0.919	0.799-0.977	0.00866136
Fast-Twitch	818.53	0.912728	0.842	0.607-0.955	8.37174e-08
Fast-Twitch	819.534	0.910176	0.881	0.704-0.966	3.64192e-09
Fast-Twitch	820.543	0.882926	0.96	0.899-0.989	1.68162e-16
Fast-Twitch	821.564	0.934047	0.956	0.889-0.987	6.37675e-16
Fast-Twitch	823.601	0.87172	0.86	0.651-0.96	6.03471e-08
Fast-Twitch	827.887	0.86104	0.889	-.724-0.969	1.63481e-07
Fast-Twitch	828.894	0.883813	0.917	0.794-0.977	1.07502e-05
Fast-Twitch	829.897	0.812187	0.859	0.649-0.96	3.16244e-08
Fast-Twitch	835.845	0.759417	0.17	-0.1068-0.765	0.093534
Fast-Twitch	841.458	0.806884	0.815	0.539-0.948	0.0146985
Fast-Twitch	843.86	0.816215	0.864	0.660-0.961	2.93909e-08
Fast-Twitch	844.863	0.849898	0.889	0.722-9.968	6.44907e-07
Fast-Twitch	846.557	0.863798	0.79	0.476-0.94	0.00010855
Slow-Twitch	145.05	0.134039	0.979	0.947-0.994	7.37749e-07
Slow-Twitch	162.113	0.106164	0.993	0.984-0.998	4.90403e-06
Slow-Twitch	204.124	0.101634	0.991	0.977-0.997	1.20039e-05
Slow-Twitch	229.156	0.0335582	0.988	0.969-0.996	0.000299023
Slow-Twitch	267.113	0.0951965	0.977	0.943-0.993	1.55621e-06
Slow-Twitch	332.96	0.239288	0.946	0.865-0.985	0.014662
Slow-Twitch	370.3	0.0446979	0.879	0.698-0.966	1.4148e-06
Slow-Twitch	372.315	0.0189837	0.944	0.861-0.984	3.45288e-08
Slow-Twitch	396.316	0.0185003	0.832	0.581-0.952	1.35159e-06
Slow-Twitch	398.332	0.0270069	0.866	0.667-0.962	5.97601e-07
Slow-Twitch	399.335	0.0748018	0.747	0.369-0.928	0.000129349
Slow-Twitch	400.342	0.149096	0.937	0.842-0.982	6.30542e-07
Slow-Twitch	401.351	0.0449445	0.954	0.886-0.987	6.00381e-07
Slow-Twitch	422.332	0.086414	0.537	-0.154-0.869	5.92335e-05
Slow-Twitch	424.348	0.0106292	0.606	0.018-0.888	7.91325e-06
Slow-Twitch	425.351	0.0138087	0.617	0.046-0.891	6.41306e-06
Slow-Twitch	426.364	0.0356699	0.798	0.496-0.943	1.07263e-06
Slow-Twitch	427.367	0.0406591	0.823	0.559-0.95	4.1224e-07
Slow-Twitch	428.379	0.0415923	0.956	0.89-0.988	3.77382e-07
Slow-Twitch	429.382	0.107238	0.872	0.68-0.964	4.13586e-05
Slow-Twitch	436.284	0.258215	0.956	0.89-0.987	4.11574e-05
Slow-Twitch	454.396	0.0382617	0.874	0.685-0.964	3.66421e-05
Slow-Twitch	487.983	0.276638	0.799	0.498-0.943	0.029497
Slow-Twitch	495.935	0.290559	0.893	0.734-0.97	0.00139752
Slow-Twitch	524.38	0.297341	0.839	0.598-0.954	1.3443e-08
Slow-Twitch	547.232	0.246373	0.859	0.649-0.960	5.6722e-07
Slow-Twitch	550.34	0.189973	0.816	0.542-0.948	0.000591587
Slow-Twitch	563.276	0.0824654	0.976	0.939-0.993	2.92255e-07
Slow-Twitch	568.351	0.0638293	0.91	0.777-0.975	2.87582e-06
Slow-Twitch	569.354	0.218661	0.805	0.514-0.945	6.57674e-05
Slow-Twitch	590.333	0.0577386	0.945	0.863-0.984	6.60477e-06
Slow-Twitch	591.338	0.281496	0.816	0.542-0.948	0.0050494
Slow-Twitch	606.308	0.103716	0.876	0.69-0.965	1.12787e-05
Slow-Twitch	616.19	0.0310033	0.951	0.879-0.986	2.83475e-18
Slow-Twitch	617.195	0.0496557	0.947	0.867-0.985	4.36457e-16
Slow-Twitch	618.202	0.228494	0.866	0.665-0.962	0.000480122
Slow-Twitch	623.517	0.273221	0.322	-0.69-0.808	0.00158634
Slow-Twitch	649.534	0.145944	0.877	0.694-0.965	6.78789e-10
Slow-Twitch	651.549	0.0254177	0.859	0.65-0.96	3.8574e-10
Slow-Twitch	652.552	0.0460123	0.863	0.658-0.961	1.91237e-09
Slow-Twitch	655.155	0.083191	0.962	0.904-0.989	8.85246e-10
Slow-Twitch	656.159	0.271906	0.739	0.35-0.926	0.00116979
Slow-Twitch	786.626	0.293482	0.95	0.876-0.986	0.000748761
Slow-Twitch	787.629	0.297294	0.807	0.519-0.945	6.27757e-05
Slow-Twitch	790.591	0.213977	0.767	0.419-0.934	7.16573e-08
Slow-Twitch	791.595	0.276043	0.75	0.376-0.929	6.43387e-07
Slow-Twitch	792.572	0.127291	0.583	-0.039-0.882	0.0336658
Slow-Twitch	793.579	0.228682	0.49	-0.271-0.855	0.000204065
Slow-Twitch	807.581	0.281568	0.532	-0.165-0.867	0.0272848
Slow-Twitch	808.182	0.0515751	0.959	0.897-0.988	2.38429e-12
Slow-Twitch	809.185	0.0688685	0.96	0.899-0.989	7.72496e-10
Slow-Twitch	809.475	0.0820428	0.774	0.437-0.936	0.000587008
Slow-Twitch	810.187	0.220678	0.86	0.651-0.96	3.9584e-05
Slow-Twitch	811.49	0.19106	0.693	0.236-0.913	0.00379868
Slow-Twitch	812.635	0.297248	0.696	0.243-0.914	0.000408908
Slow-Twitch	814.56	0.0647527	0.906	0.766-0.973	1.21639e-11
Slow-Twitch	815.506	0.0940863	0.892	0.732-0.969	3.45541e-11
Slow-Twitch	825.581	0.299807	0.899	0.749-0.971	1.05527e-06
Slow-Twitch	830.528	0.0676117	0.917	0.792-0.976	1.17794e-07
Slow-Twitch	832.607	0.103102	0.927	0.817-0.979	1.77844e-09
Slow-Twitch	834.621	0.000813618	0.973	0.933-0.992	1.71958e-21
Slow-Twitch	835.624	0.000955919	0.97	0.925-0.991	5.74139e-19
Slow-Twitch	836.631	0.0013296	0.946	0.865-0.985	1.36984e-14
Slow-Twitch	837.643	0.0339351	0.905	0.763-0.973	2.21975e-09
Slow-Twitch	838.654	0.237967	0.763	0.411-0.933	0.00155009
Slow-Twitch	852.569	0.0274935	0.958	0.894-0.988	2.75033e-06
Slow-Twitch	853.575	0.0306405	0.938	0.845-0.982	0.00119349
Slow-Twitch	854.587	0.0305753	0.953	0.882-0.987	7.84152e-05
Slow-Twitch	855.591	0.0405896	0.926	0.817-0.979	0.00506108
Slow-Twitch	856.573	0.006283	0.982	0.954-0.995	7.51774e-14
Slow-Twitch	857.547	0.0303569	0.979	0.948-0.994	2.78216e-13
Slow-Twitch	858.558	0.0315725	0.962	0.905-0.989	1.98735e-11
Slow-Twitch	859.568	0.0487953	0.942	0.855-0.983	3.22032e-08
Slow-Twitch	860.57	0.291328	0.76	0.403-0.932	0.00910785
Slow-Twitch	862.658	0.258701	0.685	0.216-0.911	0.318314
Slow-Twitch	867.471	0.263785	0.554	-0.112-0873	0.0155728
Slow-Twitch	868.591	0.200975	0.957	0.893-0.988	2.80193e-08
Slow-Twitch	869.518	0.127081	0.942	0.855-0.984	9.08585e-09
Slow-Twitch	870.618	0.160509	0.948	0.87-0.985	2.05813e-05
Slow-Twitch	871.564	0.00737796	0.951	0.878-0.986	8.71991e-09
Slow-Twitch	872.63	0.0875166	0.992	0.981-0.998	3.05737e-20
Slow-Twitch	873.637	0.091035	0.991	0.979-0.998	9.07605e-22
Slow-Twitch	874.582	0.00121119	0.976	0.94-0.993	4.12625e-22
Slow-Twitch	875.59	0.00383997	0.973	0.933-0.992	1.90847e-16
Slow-Twitch	892.562	0.237551	0.878	0.696-0.965	0.116334
aAUC, the area under the receiver operating characteristic (ROC) curve measures the discrimination quality in the interval between of 0.0 and 1.0. The closer it is to 1.0 or 0.0, the more suitable the feature is to be used as a univariate criterion. An AUC near 1.0 means a good discrimination with high peak intensity thresholds in fast-twitch myofibers, an AUC near 0.0 means a good discrimination…
bICC, the intraclass correlation coefficients was calculated by using a two-way mixed model with consistency and average measures.
cp values are calculated from Student's t test
