# Supplementary material for: Spatial metabolomics reveals skeletal myofiber subtypes
Source: Sci Adv. 2023 Feb 3;9(5):eadd0455. doi: 10.1126/sciadv.add0455 (PMC10939097; doi:10.1126/sciadv.add0455)
Supplement: Supplementary file 2 — Tables S1 to S4 [file sciadv.add0455_tables_s1_to_s4.zip › sciadv.add0455_table_s2.xlsx]

## Sheet: Sheet1
Table 2. Intersection of MALDI V.S. APMALDI
m/z	HMDB ID	Identification	MALDI	APMALDI	MALDI Abundance region	APMALDI Abundance region
201.938	HMDB0000731	Cysteine-sulfate	TRUE	TRUE	Fast Twitch	Fast twitch
227.116	HMDB0000033	Carnosine	TRUE	TRUE	Fast Twitch	Fast twitch
241.131	HMDB0000194	Anserine	TRUE	TRUE	Fast Twitch	Fast twitch
706.557	HMDB0113942	PE-NMe2(16:0/15:0)	TRUE	TRUE	Fast Twitch	Fast twitch
707.56	HMDB0299846	DG(20:4-3OH/0:0/i-19:0)	TRUE	TRUE	Fast Twitch	Fast twitch
730.558	HMDB0011439	PE(P-18:1/18:0)	TRUE	TRUE	Fast Twitch	Fast twitch
731.627	HMDB0056270	DG(24:1n9/0:0/20:2n6)	TRUE	TRUE	Fast Twitch	Fast twitch
732.573	HMDB0011373	PE(P-18:0/18:0)	TRUE	TRUE	Fast Twitch	Fast twitch
733.577	HMDB0115940	PA(i-24:0/i-14:0)	TRUE	TRUE	Fast Twitch	Fast twitch
733.631	HMDB0298285	DG(18:3-OH/0:0/a-25:0)	TRUE	TRUE	Fast Twitch	Fast twitch
744.513	HMDB0285747	PC(18:1-O/14:1)	TRUE	TRUE	Fast Twitch	Fast twitch
744.56	HMDB0285333	PE(18:1-O/P-18:0)	TRUE	TRUE	Fast Twitch	Fast twitch
746.59	HMDB0300141	DG(22:6-2OH/0:0/i-20:0)	TRUE	TRUE	Fast Twitch	Fast twitch
755.61	HMDB0056274	DG(24:1n9/0:0/22:4n6)	TRUE	TRUE	Fast Twitch	Fast twitch
756.573	HMDB0011447	PE(P-18:1/20:1)	TRUE	TRUE	Fast Twitch	Fast twitch
757.576	HMDB0115543	PA(20:2/20:0)	TRUE	TRUE	Fast Twitch	Fast twitch
758.605	HMDB0011356	PE(P-16:0/22:1)	TRUE	TRUE	Fast Twitch	Fast twitch
759.594	HMDB0115458	PA(24:1/16:0)	TRUE	TRUE	Fast Twitch	Fast twitch
759.632	HMDB0298149	DG(20:4-OH/0:0/a-25:0)	TRUE	TRUE	Fast Twitch	Fast twitch
760.605	HMDB0011380	PE(P-18:0/20:0)	TRUE	TRUE	Fast Twitch	Fast twitch
769.583	HMDB0115591	PA(22:1/19:2)	TRUE	TRUE	Fast Twitch	Fast twitch
769.625	HMDB0047901	TG(14:1/14:1/18:3)	TRUE	TRUE	Fast Twitch	Fast Twitch
770.529	HMDB0286090	PC(18:3-OH/16:1)	TRUE	TRUE	Fast Twitch	Fast twitch
770.582	HMDB0285373	PE(20:3-OH/P-18:0)	TRUE	TRUE	Fast Twitch	Fast twitch
770.618	HMDB0039527	PC(O-16:0/20:3)	TRUE	TRUE	Fast Twitch	Fast twitch
771.581	HMDB0268441	PA(18:3-OH/i-22:0)	TRUE	TRUE	Fast Twitch	Fast twitch
771.62	HMDB0116415	DG(13M5/11D5/0:0)	TRUE	TRUE	Fast Twitch	Fast twitch
779.565	HMDB0300561	DG(22:5-O/0:0/i-22:0)	TRUE	TRUE	Fast Twitch	Fast twitch
780.576	HMDB0011391	PE(P-18:0/22:4)	TRUE	TRUE	Fast Twitch	Fast twitch
781.624	HMDB0115593	PA(22:1/20:3)	TRUE	TRUE	Fast Twitch	Fast twitch
782.542	HMDB0011305	PC(P-18:1/16:0)	TRUE	TRUE	Fast Twitch	Fast twitch
782.591	HMDB0011456	PE(P-18:1/22:2)	TRUE	TRUE	Fast Twitch	Fast twitch
783.595	HMDB0115592	PA(22:1/20:2)	TRUE	TRUE	Fast Twitch	Fast twitch
783.633	HMDB0298277	DG(22:5-O/0:0/a-25:0)	TRUE	TRUE	Fast Twitch	Fast twitch
784.605	HMDB0289796	PC(18:1-O]/P-18:1)	TRUE	TRUE	Fast Twitch	Fast twitch
784.64	HMDB0011455	PE(P-18:1/22:1)	TRUE	TRUE	Fast Twitch	Fast twitch
785.611	HMDB0047725	TG(14:1/14:0/16:1)	TRUE	TRUE	Fast Twitch	Fast twitch
790.939	HMDB0114412	PE-NMe2(22:0/15:0)	TRUE	TRUE	Fast Twitch	Fast twitch
794.581	HMDB0011332	PC(P-18:1/P-18:0)	TRUE	TRUE	Fast Twitch	Fast twitch
796.562	HMDB0289458	PC(PGJ2/P-16:0)	TRUE	TRUE	Fast Twitch	Fast twitch
796.589	HMDB0256165	PC(18:3/19:1)	TRUE	TRUE	Fast Twitch	Fast twitch
796.604	HMDB0116671	PG(i-12:0/i-24:0)	TRUE	TRUE	Fast Twitch	Fast twitch
796.627	HMDB0013420	PC(O-18:0/20:4)	TRUE	TRUE	Fast Twitch	Fast twitch
797.551	HMDB0290576	SM(d18:2/20:4-3OH)	TRUE	TRUE	Fast Twitch	Fast Twitch
797.566	HMDB0268373	PA(20:4-OH/i-22:0)	TRUE	TRUE	Fast Twitch	Fast twitch
797.593	HMDB0290697	SM(d19:1/20:4-2OH)	TRUE	TRUE	Fast Twitch	Fast Twitch
798.543	HMDB0285520	PE(20:4-3OH/P-18:1)	TRUE	TRUE	Fast Twitch	Fast twitch
798.561	HMDB0289500	PC(20:4-2OH/P-16:0)	TRUE	TRUE	Fast Twitch	Fast twitch
798.597	HMDB0256164	PC(18:3/19:0)	TRUE	TRUE	Fast Twitch	Fast twitch
799.567	HMDB0268321	PA(20:4-2OH/i-21:0)	TRUE	TRUE	Fast Twitch	Fast twitch
799.606	HMDB0290681	SM(d19:1/20:3-2OH)	TRUE	TRUE	Fast Twitch	Fast twitch
804.576	HMDB0261977	PE(18:1-2OH/20:1)	TRUE	TRUE	Fast Twitch	Fast twitch
804.613	HMDB0289584	PC(18:1-2OH/P-18:0)	TRUE	TRUE	Fast Twitch	Fast twitch
805.616	HMDB0290500	SM(d18:0/PGF1alpha)	TRUE	TRUE	Fast Twitch	Fast twitch
806.798	HMDB0042106	TG(14:0/15:0/18:2)	TRUE	TRUE	Fast Twitch	Fast twitch
807.917	HMDB0094580	DG(i-24:0/a-25:0/0:0)	TRUE	TRUE	Fast Twitch	Fast twitch
808.607	HMDB0268405	PA(18:1-2OH/i-22:0)	TRUE	TRUE	Fast Twitch	Fast twitch
808.644	HMDB0289760	PC(20:4-OH/P-18:1)	TRUE	TRUE	Fast Twitch	Fast twitch
809.614	HMDB0013409	PC(O-16:0/22:6)	TRUE	TRUE	Fast Twitch	Fast twitch
809.645	HMDB0298181	DG(TXB2/0:0/a-25:0)	TRUE	TRUE	Fast Twitch	Fast twitch
820.543	HMDB0287718	PC(18:1-O/20:5)	TRUE	TRUE	Fast Twitch	Fast twitch
820.584	HMDB0256158	PC(17:2/22:4)	TRUE	TRUE	Fast Twitch	Fast twitch
820.603	HMDB0286262	PC(18:1-2OH/18:0)	TRUE	TRUE	Fast Twitch	Fast twitch
820.632	HMDB0013422	PC(O-18:0/22:6)	TRUE	TRUE	Fast Twitch	Fast twitch
821.564	HMDB0268437	PA(22:5-O/i-22:0)	TRUE	TRUE	Fast Twitch	Fast twitch
821.59	HMDB0290702	SM(d19:1/22:6-2OH)	TRUE	TRUE	Fast Twitch	Fast twitch
821.641	HMDB0042804	TG(14:0/18:4/18:3)	TRUE	TRUE	Fast Twitch	Fast twitch
822.556	HMDB0281373	PS(18:1-2OH/18:0)	TRUE	TRUE	Fast Twitch	Fast twitch
822.591	HMDB0300249	DG(LTE4/0:0/i-21:0)	TRUE	TRUE	Fast Twitch	Fast twitch
822.642	HMDB0013444	PC(O-20:1/20:4)	TRUE	TRUE	Fast Twitch	Fast twitch
823.601	HMDB0268520	PA(20:5-OH/i-24:0)	TRUE	TRUE	Fast Twitch	Fast twitch
827.887	HMDB0043804	TG(15:0/O-18:0/20:0)	TRUE	TRUE	Fast Twitch	Fast twitch
829.897	HMDB0042420	TG(14:0/20:1/O-18:0)	TRUE	TRUE	Fast Twitch	Fast twitch
843.86	HMDB0043307	TG(15:0/20:1/O-18:0)	TRUE	TRUE	Fast Twitch	Fast twitch
844.604	HMDB0256153	PC(16:0/19:0)	TRUE	TRUE	Fast Twitch	Fast twitch
844.863	HMDB0044276	TG(16:0/18:2/O-18:0)	TRUE	TRUE	Fast Twitch	Fast twitch
846.557	HMDB0289812	PC(20:4-2OH/P-18:1)	TRUE	TRUE	Fast Twitch	Fast twitch
846.591	HMDB0283759	PE(5-iso PGF2VI/22:0)	TRUE	TRUE	Fast Twitch	Fast twitch
846.608	HMDB0009571	PE(22:2/22:5)	TRUE	TRUE	Fast Twitch	Fast twitch
846.642	HMDB0289626	PC(PGF1alpha/P-18:0)	TRUE	TRUE	Fast Twitch	Fast twitch
846.865	HMDB0043816	TG(15:0/O-18:0/18:3)	TRUE	TRUE	Fast Twitch	Fast twitch
847.563	HMDB0115605	PA(24:1/20:3)	TRUE	TRUE	Fast Twitch	Fast twitch
847.597	HMDB0272146	PG(18:1-O/i-22:0)	TRUE	TRUE	Fast Twitch	Fast twitch
847.651	HMDB0048308	TG(14:1/20:4/18:3)	TRUE	TRUE	Fast Twitch	Fast twitch
400.342	HMDB0000222	Palmitoylcarnitine	TRUE	TRUE	Slow Twitch	Slow twitch
424.348	HMDB0006469	Linoleyl carnitine	TRUE	TRUE	Slow Twitch	Slow twitch
426.364	HMDB0094687	Octadecenoylcarnitine	TRUE	TRUE	Slow Twitch	Slow twitch
428.379	HMDB0000848	Stearoylcarnitine	TRUE	TRUE	Slow Twitch	Slow twitch
454.396	HMDB0242099	Nervonoyl Serine	TRUE	TRUE	Slow Twitch	Slow twitch
524.38	HMDB0011128	LysoPC(0:0/18:0)	TRUE	TRUE	Slow Twitch	Slow twitch
563.276	HMDB0010404	LysoPC/0:0)	TRUE	TRUE	Slow Twitch	Slow twitch
568.351	HMDB0010394	LysoPC(20:3/0:0)	TRUE	TRUE	Slow Twitch	Slow twitch
569.354	HMDB0294540	DG(20:5-OH(5)/0:0/10:0)	TRUE	TRUE	Slow Twitch	Slow twitch
591.338	HMDB0297146	DG(20:4-3OH/0:0/8:0)	TRUE	TRUE	Slow Twitch	Slow twitch
606.308	HMDB0243883	Heneicosanoyl-glycero-phosphoserine	TRUE	TRUE	Slow Twitch	Slow twitch
786.626	HMDB0011454	PE(P-18:1/22:0)	TRUE	TRUE	Slow Twitch	Slow twitch
787.629	HMDB0043834	TG(16:0/14:0/14:1)	TRUE	TRUE	Slow Twitch	Slow twitch
815.506	HMDB0115596	PA(22:4/20:2)	TRUE	TRUE	Slow Twitch	Slow Twitch
824.579	HMDB0289792	PC(18:1-2OH/P-18:1)	TRUE	TRUE	Slow Twitch	Slow twitch
825.581	HMDB0115460	PA(24:1/18:0)	TRUE	TRUE	Slow Twitch	Slow twitch
825.639	HMDB0042542	TG(14:0/18:3/15:0)	TRUE	TRUE	Slow Twitch	Slow twitch
832.581	HMDB0289836	PC(20:3-OH/P-18:1)	TRUE	TRUE	Slow Twitch	Slow twitch
834.652	HMDB0283769	PA(20:0/24:0)	TRUE	TRUE	Slow Twitch	Slow twitch
835.624	HMDB0115476	PA(24:1/22:4)	TRUE	TRUE	Slow Twitch	Slow twitch
836.631	HMDB0113739	PE-NMe(24:1/18:4)	TRUE	TRUE	Slow Twitch	Slow twitch
836.667	HMDB0283769	PE(18:1-2OH/22:0)	TRUE	TRUE	Slow Twitch	Slow twitch
837.643	HMDB0115449	PA(24:0/22:4)	TRUE	TRUE	Slow Twitch	Slow twitch
853.681	HMDB0043459	TG(15:0/20:2n6/14:1)	TRUE	TRUE	Slow Twitch	Slow twitch
854.687	HMDB0013441	PC(O-20:0/20:0)	TRUE	TRUE	Slow Twitch	Slow twitch
856.528	HMDB0261129	PE(TXB2/18:0)	TRUE	TRUE	Slow Twitch	Slow twitch
856.604	HMDB0283861	PE(20:3-2OH/22:1)	TRUE	TRUE	Slow Twitch	Slow twitch
856.649	HMDB0287926	PC(18:1-O/22:1)	TRUE	TRUE	Slow Twitch	Slow twitch
857.606	HMDB0272006	PG(20:4-OH/i-21:0)	TRUE	TRUE	Slow Twitch	Slow twitch
857.648	HMDB0267254	PA(20:3-2OH/a-25:0)	TRUE	TRUE	Slow Twitch	Slow twitch
862.658	HMDB0113549	PE-NMe(22:1/20:2)	TRUE	TRUE	Slow Twitch	Slow twitch
872.572	HMDB0289314	PC(PGF1alpha/DiMe)	TRUE	TRUE	Slow Twitch	Slow twitch
872.594	HMDB0284913	PE(18:1-2OH/DiMe)	TRUE	TRUE	Slow Twitch	Slow twitch
872.612	HMDB0114597	PE-NMe2(22:6/22:2)	TRUE	TRUE	Slow Twitch	Slow twitch
872.63	HMDB0288026	PC(18:1-2OH/22:2)	TRUE	TRUE	Slow Twitch	Slow twitch
872.651	HMDB0013451	PC(O-22:1/20:4)	TRUE	TRUE	Slow Twitch	Slow twitch
873.619	HMDB0272282	PG(18:3-OH/i-24:0)	TRUE	TRUE	Slow Twitch	Slow twitch
873.637	HMDB0043447	TG(15:0/18:3/18:4)	TRUE	TRUE	Slow Twitch	Slow twitch
873.669	HMDB0048333	TG(14:1/20:5/20:3n6)	TRUE	TRUE	Slow Twitch	Slow twitch
874.582	HMDB0283139	PS(18:1-2OH/22:2)	TRUE	TRUE	Slow Twitch	Slow twitch
874.629	HMDB0114596	PE-NMe2(22:6/22:1)	TRUE	TRUE	Slow Twitch	Slow twitch
875.59	HMDB0272026	PG(20:3-2OH/i-21:0)	TRUE	TRUE	Slow Twitch	Slow twitch
875.637	HMDB0272250	PG(18:1-O/i-24:0)	TRUE	TRUE	Slow Twitch	Slow twitch
877.613	HMDB0115475	PA(24:1/22:2)	TRUE	TRUE	Slow Twitch	Slow twitch
