# Supplementary material for: Spatial metabolomics reveals skeletal myofiber subtypes
Source: Sci Adv. 2023 Feb 3;9(5):eadd0455. doi: 10.1126/sciadv.add0455 (PMC10939097; doi:10.1126/sciadv.add0455)
Supplement: Supplementary file 2 — Tables S1 to S4 [file sciadv.add0455_tables_s1_to_s4.zip › sciadv.add0455_table_s3.xlsx]

## Sheet: LCMS Fingerprint
Table 3. Fingerprint of fast- and slow-twitch of myofiber
Fast-Twitch Myofiber Biomarker
HMDB0113262	PE-NMe(18:4/20:0)
HMDB0000194	Anserine
HMDB0000033	Carnosine
HMDB0000175	Inosinic acid
HMDB0011681	Inosine 2'-phosphate
HMDB0012277	PhosphoribosylformiminoAICAR-phosphate
HMDB0115005	PA(18:3/18:0)
HMDB0062648	Cis-dodec-3-enoyl-CoA(4-)
HMDB0043190	TG(15:0/14:1/22:6)
HMDB0116530	PGP(i-12:0/18:2)
HMDB0056014	DG(16:0/0:0/14:1n5)
HMDB0043311	TG(15:0/20:3/20:0)
Slow-Twitch Myofiber Biomarker
HMDB0006744	3-Carboxy-1-hydroxypropylthiamine diphosphate
HMDB0000061	Adenosine 3',5'-diphosphate
HMDB0000094	Citric acid
HMDB0116829	CL(8:0/8:0/8:0/24:0)
HMDB0001248	FAD
HMDB0000195	Inosine
HMDB0011175	Leucylproline
HMDB0000156	L-Malic acid
HMDB0114748	LysoPA(20:5)/0:0)
HMDB0010382	LysoPC(16:0)
HMDB0010384	LysoPC(18:0)
HMDB0010386	LysoPC(18:2)
HMDB0010395	LysoPC(20:4)
HMDB0010404	LysoPC(22:6)
HMDB0011496	LysoPE(0:0/22:6)
HMDB0011499	LysoPE(0:0/24:6)
HMDB0001487	NADH
HMDB0003337	Oxidized glutathione
HMDB0001416	Pantetheine 4'-phosphate
HMDB0001431	Pyridoxamine
HMDB0000243	Pyruvic acid
HMDB0055687	TG(20:5/14:0/22:6)
