# Supplementary material for: Spatial metabolomics reveals skeletal myofiber subtypes
Source: Sci Adv. 2023 Feb 3;9(5):eadd0455. doi: 10.1126/sciadv.add0455 (PMC10939097; doi:10.1126/sciadv.add0455)
Supplement: Supplementary file 2 — Tables S1 to S4 [file sciadv.add0455_tables_s1_to_s4.zip › sciadv.add0455_table_s4.xlsx]

## Sheet: Sheet1
Table 4. Intersection of MSI vs LCMS
HMDB ID	LCMS	MSI	Metabolite
HMDB0000027	TRUE	TRUE	Tetrahydrobiopterin
HMDB0000033	TRUE	TRUE	Carnosine
HMDB0000177	TRUE	TRUE	L-Histidine
HMDB0000194	TRUE	TRUE	Anserine
HMDB0000221	TRUE	TRUE	NADPH
HMDB0000222	TRUE	TRUE	Palmitoylcarnitine
HMDB0000235	TRUE	TRUE	Thiamine
HMDB0000295	TRUE	TRUE	Uridine 5'-diphosphate
HMDB0000479	TRUE	TRUE	3-Methylhistidine
HMDB0000735	TRUE	TRUE	Hydroxyphenylacetylglycine
HMDB0000745	TRUE	TRUE	Homocarnosine
HMDB0001197	TRUE	TRUE	FADH
HMDB0001275	TRUE	TRUE	Propionyl-CoA
HMDB0002685	TRUE	TRUE	Prostaglandin F1a
HMDB0006317	TRUE	TRUE	trans-Hexadec-2-enoyl carnitine
HMDB0006469	TRUE	TRUE	Linoleyl carnitine
HMDB0006796	TRUE	TRUE	P1,P4-Bis(5'-uridyl) tetraphosphate
HMDB0007561	TRUE	TRUE	DG(20:5/15:0/0:0)
HMDB0010394	TRUE	TRUE	LysoPC(20:3/0:0)
HMDB0010404	TRUE	TRUE	LysoPC(22:6/0:0)
HMDB0011128	TRUE	TRUE	LysoPC(0:0/18:0)
HMDB0011148	TRUE	TRUE	PC(18:1/2:0)
HMDB0011175	TRUE	TRUE	Leucylproline
HMDB0011333	TRUE	TRUE	PC(P-18:1/P-18:1)
HMDB0011380	TRUE	TRUE	PE(P-18:0/20:0)
HMDB0011391	TRUE	TRUE	PE(P-18:0/22:4)
HMDB0011422	TRUE	TRUE	PE(P-18:1/22:1)
HMDB0011455	TRUE	TRUE	PE(P-18:1/22:1)
HMDB0011460	TRUE	TRUE	PE(P-18:1/22:6)
HMDB0013420	TRUE	TRUE	PC(O-18:0/20:4)
HMDB0013427	TRUE	TRUE	PC(O-18:1/18:0)
HMDB0013451	TRUE	TRUE	PC(O-22:1/20:4)
HMDB0013468	TRUE	TRUE	SM(d18:0/22:3)
HMDB0042542	TRUE	TRUE	TG(14:0/18:3/15:0)
HMDB0043812	TRUE	TRUE	TG(15:0/O-18:0/20:3)
HMDB0044276	TRUE	TRUE	TG(16:0/18:2/O-18:0)
HMDB0047906	TRUE	TRUE	TG(14:1/14:1/22:6)
HMDB0056284	TRUE	TRUE	DG(18:2n6/0:0/20:2n6)
HMDB0059612	TRUE	TRUE	7-Methylguanosine 5'-phosphate
HMDB0094687	TRUE	TRUE	Octadecenoylcarnitine
HMDB0113684	TRUE	TRUE	PE-NMe(22:6/18:4)
HMDB0115325	TRUE	TRUE	PA(22:4/15:0)
HMDB0116671	TRUE	TRUE	PG(12:0/24:0)
HMDB0013433	TRUE	TRUE	PC(O-18:1/22:0)
HMDB0011447	TRUE	TRUE	PE(P-18:1/20:1)
HMDB0012090	TRUE	TRUE	SM(d18:0/20:0)
HMDB0043834	TRUE	TRUE	TG(16:0/14:0/14:1)
HMDB0007844	TRUE	TRUE	DG(24:1/22:5/0:0)
HMDB0010645	TRUE	TRUE	PG(18:2/16:0)
HMDB0011395	TRUE	TRUE	PE(P-18:0/24:0)
HMDB0094580	TRUE	TRUE	DG(24:0/25:0/0:0)
HMDB0060274	TRUE	TRUE	Sedoheptulose 1,7-bisphosphate
HMDB0011671	TRUE	TRUE	ADP-ribose 1"-2" cyclic phosphate
HMDB0001348	TRUE	TRUE	SM(d18:1/18:0)
HMDB0115421	TRUE	TRUE	PA(22:6/22:2)
HMDB0013444	TRUE	TRUE	PC(O-20:1/20:4)
HMDB0043075	TRUE	TRUE	TG(15:0/18:0/O-18:0)
HMDB0000045	TRUE	TRUE	Adenosine monophosphate
HMDB0000244	TRUE	TRUE	Riboflavin
HMDB0001206	TRUE	TRUE	Acetyl-CoA
HMDB0000201	TRUE	TRUE	L-Acetylcarnitine
HMDB0006555	TRUE	TRUE	dIMP
HMDB0000848	TRUE	TRUE	Stearoylcarnitine
HMDB0043679	TRUE	TRUE	TG(15:0/18:4/18:4)
HMDB0042420	TRUE	TRUE	TG(14:0/20:1/O-18:0)
HMDB0013334	TRUE	TRUE	9,12-Hexadecadienoylcarnitine
HMDB0048293	TRUE	TRUE	TG(14:1/18:4/18:4)
HMDB0005066	TRUE	TRUE	Tetradecanoylcarnitine
HMDB0001191	TRUE	TRUE	Deoxyuridine triphosphate
HMDB0012084	TRUE	TRUE	SM(d18:0/12:0)
HMDB0059647	TRUE	TRUE	Adenosine 5'-pentaphosphate
HMDB0001564	TRUE	TRUE	CDP-ethanolamine
HMDB0043307	TRUE	TRUE	TG(15:0/20:1/O-18:0)
HMDB0115449	TRUE	TRUE	PA(24:0/22:4)
HMDB0006319	TRUE	TRUE	Alpha-linolenyl carnitine
HMDB0043804	TRUE	TRUE	TG(15:0/O-18:0/20:0)
HMDB0002498	TRUE	TRUE	Taurochenodeoxycholate-7-sulfate
HMDB0011522	TRUE	TRUE	LysoPE(22:2/0:0)
HMDB0009571	TRUE	TRUE	PE(22:2/22:5)
HMDB0001459	TRUE	TRUE	Guanosine triphosphate adenosine
HMDB0000062	TRUE	TRUE	L-Carnitine
HMDB0000731	TRUE	TRUE	Cysteine-S-sulfate
HMDB0011768	TRUE	TRUE	Cer(d18:0/24:0)
HMDB0000797	TRUE	TRUE	SAICAR
HMDB0000980	TRUE	TRUE	Dihydroneopterin triphosphate
HMDB0033685	TRUE	TRUE	alpha-Tocopherol succinate
HMDB0001372	TRUE	TRUE	Thiamine pyrophosphate
